# Supplementary material for: Detection of vancomycin-resistant Enterococcus faecium hospital-adapted lineages in municipal wastewater treatment plants indicates widespread distribution and release into the environment
Source: Genome Res. 2019 Apr;29(4):626–34. doi: 10.1101/gr.232629.117 (PMC6442392; doi:10.1101/gr.232629.117)
Supplement: Supplemental Material [file supp_gr.232629.117_Supplemental_File_S2.zip]

Archive with 8 entries (5 files):
- SupplementalFileS2/
- SupplementalFileS2/EC0503_contig3_van_119631.embl
- SupplementalFileS2/EC0503_contig3_van_119631.fa
- __MACOSX/
- __MACOSX/._SupplementalFileS2
- __MACOSX/SupplementalFileS2/
- __MACOSX/SupplementalFileS2/._EC0503_contig3_van_119631.embl
- __MACOSX/SupplementalFileS2/._EC0503_contig3_van_119631.fa
